# Supplementary material for: PEG-Modified tert-Octylcalix[8]arenes as Drug Delivery Nanocarriers of Silibinin
Source: Pharmaceutics. 2021 Nov 27;13(12):2025. doi: 10.3390/pharmaceutics13122025 (PMC8709077; doi:10.3390/pharmaceutics13122025)
Supplement: Supplementary file 1 [file pharmaceutics-13-02025-s001.zip]

Archive with 1 entries (1 files):
- pharmaceutics-1448257-supplementary-second proof.pdf
